# Supplementary material for: Dynamics of the Metabolome of Aliinostoc sp. PMC 882.14 in Response to Light and Temperature Variations
Source: Metabolites. 2021 Oct 29;11(11):745. doi: 10.3390/metabo11110745 (PMC8618397; doi:10.3390/metabo11110745)
Supplement: Supplementary file 1 [file metabolites-11-00745-s001.zip]

Archive with 1 entries (1 files):
- metabolites-1372065-supplementary.pdf
